# Supplementary material for: Amplification of Hippo Signaling Pathway Genes Is Governed and Implicated in the Serous Subtype-Specific Ovarian Carcino-Genesis
Source: Cancers (Basel). 2024 May 5;16(9):1781. doi: 10.3390/cancers16091781 (PMC11082992; doi:10.3390/cancers16091781)
Supplement: Supplementary file 1 [file cancers-16-01781-s001.zip › Supplementary Tables.xlsx]

## Sheet: Table S1
Table S1: The following list of Hippo signaling pathway signatures were used in this study.
WP_MECHANOREGULATION_AND_PATHOLOGY_OF_YAP_TAZ_VIA_HIPPO_AND_NON_HIPPO_MECHANISMS
WP_LEUKOCYTE_INTRINSIC_HIPPO_PATHWAY_FUNCTIONS
WP_HIPPO_YAP_SIGNALING
WP_HIPPO_SIGNALING_REGULATION_PATHWAYS
WP_HIPPO_MERLIN_SIGNALING_DYSREGULATION
REACTOME_SIGNALING_BY_HIPPO
GOBP_REGULATION_OF_HIPPO_SIGNALING
GOBP_POSITIVE_REGULATION_OF_HIPPO_SIGNALING
GOBP_NEGATIVE_REGULATION_OF_HIPPO_SIGNALING
GOBP_HIPPO_SIGNALING
CORDENONSI_YAP_CONSERVED_SIGNATURE
YAP1_DN
YAP1_UP

## Sheet: Table S2
Table S2: The following genes are found consistently among Hippo signaling pathway signatures were used as Hippo gene set in this study.
SCHIP1
TEAD4
STK3
YAP1
WWTR1
DLG5
TEAD3
MAPK14
AJUBA
NF2
SAV1
LIMD1
SRC
VGLL4
WWC1
TEAD1
LATS1
TEAD2
LATS2
MST1
